# Supplementary material for: Anti-Inflammatory Potential of Ganoderma lucidum Triterpenes: A Systematic Review and Meta-Analysis of Preclinical Evidence
Source: Pharmaceuticals (Basel). 2026 Jan 21;19(1):188. doi: 10.3390/ph19010188 (PMC12845357; doi:10.3390/ph19010188)
Supplement: Supplementary file 1 [file pharmaceuticals-19-00188-s001.zip]

Archive with 1 entries (1 files):
- pharmaceuticals-4046317-supplementary.pdf
